# Supplementary material for: Effect of Specific Postural and Breathing Instructions on the Sagittal Alignment of the Spinopelvic Complex Before and After a Dedicated Muscle Strengthening Program: A Pilot Study in a Gymnast Population
Source: J Funct Morphol Kinesiol. 2026 Apr 24;11(2):171. doi: 10.3390/jfmk11020171 (PMC13214659; doi:10.3390/jfmk11020171)
Supplement: Supplementary file 1 [file jfmk-11-00171-s001.zip]

Archive with 1 entries (1 files):
- jfmk-4188809-supplementary.xlsx
