# Supplementary material for: Effect of Specific Postural and Breathing Instructions on the Sagittal Alignment of the Spinopelvic Complex Before and After a Dedicated Muscle Strengthening Program: A Pilot Study in a Gymnast Population
Source: J Funct Morphol Kinesiol. 2026 Apr 24;11(2):171. doi: 10.3390/jfmk11020171 (PMC13214659; doi:10.3390/jfmk11020171)
Supplement: Supplementary file 1 [file jfmk-11-00171-s001.zip › jfmk-4188809-supplementary.xlsx]

## Sheet: To_read
Postures effects at Initial and Final evaluations
Results of linear mixed models analysis
Analysis performed with JASP 0.95.4 (release october 13 2025)
Dependent variables	Sacral slope / Pelvic tilt / Lumbar lordosis L1-L5 / Thoracic kyphosis T4-T12 / Thoracic kyphosis T1-T12
Fixed effect	Postures
Random effects grouping factors	Subjects
Option
Type	III
Test method	Suttherthwaite
Estmated marginal means
Estimate df	Suttherthwaite
Specific contast		Contrast 1	Contrast 2	Contrast 3	Contrast 4	Contrast 5
	Neutral	-1	-1	-1	-1	-1
	Straight	1	0	0	0	0
	Straight expi	0	1	0	0	0
	Straight peri	0	0	1	0	0
	Peri expi	0	0	0	1	0
	Straight peri expi	0	0	0	0	1
p-value adjustment	Holm
Postures and Time effects
Results of linear mixed models analysis
Analysis performed with JASP 0.95.4 (release october 13 2025)
Dependent variables	Sacral slope / Pelvic tilt / Lumbar lordosis L1-L5 / Thoracic kyphosis T4-T12 / Thoracic kyphosis T1-T12
Fixed effect	Postures & Time
Random effects grouping factors	Subjects
Option
Type	III
Test method	Suttherthwaite
Estmated marginal means
Estimate df	Suttherthwaite
Specific contast		Contrast 1	Contrast 2	Contrast 3	Contrast 4	Contrast 5	Contrast 6
	Initial - Neutral	-1	0	0	0	0	0
	Initial - Straight	0	-1	0	0	0	0
	Initial - Straight expi	0	0	-1	0	0	0
	Initial - Straight peri	0	0	0	-1	0	0
	Initial - Peri expi	0	0	0	0	-1	0
	Initial - Straight peri expi	0	0	0	0	0	-1
	Final - Neutral	1	0	0	0	0	0
	Final - Straight	0	1	0	0	0	0
	Final - Straight expi	0	0	1	0	0	0
	Final - Straight peri	0	0	0	1	0	0
	Final - Peri expi	0	0	0	0	1	0
	Final - Straight peri expi	0	0	0	0	0	1
p-value adjustment	Holm

## Sheet: Postures_Initial_Evaluation
Initial Evaluation - Comparison of postures with instructions vs neutral posture
Anova summary : effect of postures
		df		F	p
	Sacral slope	5	75	1.718	.141
	Pelvic tilt	5	75	3.647	.005
	Lumbar lordosis L1-L5	5	75	2.749	.025
	Thoracic kyphosis T4-T12	5	75	12.22	<.001
	Thoracic kyphosis T1-T12	5	75	15.63	<.001
Contrasts
					95% confidence interval
		Estimate	SE	df	lower bound	upper bound	t	p
Sacral slope	Contrast 1 - Straight vs Neutral	0.290	1.069	75	-1.840	2.419	0.271	.787
	Contrast 2 - Straight expi vs Neutral	1.648	1.069	75	-0.481	3.778	1.542	.255
	Contrast 3 - Straight peri vs Neutral	2.037	1.069	75	-0.092	4.167	1.906	.242
	Contrast 4 - Peri expi vs Neutral	2.373	1.069	75	0.243	4.502	2.219	.147
	Contrast 5 - Straight Peri expi vs Neutral	1.949	1.069	75	-0.180	4.079	1.824	.242
Pelvic tilt	Contrast 1 - Straight vs Neutral	0.381	0.886	75	-1.385	2.147	0.430	1.000
	Contrast 2 - Straight expi vs Neutral	0.444	0.886	75	-1.322	2.209	0.501	1.000
	Contrast 3 - Straight peri vs Neutral	1.909	0.886	75	0.143	3.674	2.153	.104
	Contrast 4 - Peri expi vs Neutral	2.608	0.886	75	0.843	4.374	2.943	.019
	Contrast 5 - Straight Peri expi vs Neutral	2.649	0.886	75	0.883	4.415	2.989	.019
Lumbar lordosis L1-L5	Contrast 1 - Straight vs Neutral	-4.997	1.613	75	-8.210	-1.784	-3.098	.014
	Contrast 2 - Straight expi vs Neutral	-2.481	1.613	75	-5.694	0.732	-1.538	.256
	Contrast 3 - Straight peri vs Neutral	-4.713	1.613	75	-7.927	-1.500	-2.922	.018
	Contrast 4 - Peri expi vs Neutral	-2.295	1.613	75	-5.508	0.919	-1.423	.256
	Contrast 5 - Straight Peri expi vs Neutral	-4.118	1.613	75	-7.331	-0.905	-2.553	.038
Thoracic kyphosis T4-T12	Contrast 1 - Straight vs Neutral	11.327	2.062	75	7.219	15.435	5.493	< .001
	Contrast 2 - Straight expi vs Neutral	1.577	2.062	75	-2.531	5.685	0.765	.447
	Contrast 3 - Straight peri vs Neutral	6.717	2.062	75	2.609	10.825	3.257	.007
	Contrast 4 - Peri expi vs Neutral	-3.016	2.062	75	-7.124	1.092	-1.463	.296
	Contrast 5 - Straight Peri expi vs Neutral	3.453	2.062	75	-0.655	7.561	1.675	.294
Thoracic kyphosis T1-T12	Contrast 1 - Straight vs Neutral	14.861	2.302	75	10.274	19.447	6.454	< .001
	Contrast 2 - Straight expi vs Neutral	4.263	2.302	75	-0.324	8.850	1.852	.136
	Contrast 3 - Straight peri vs Neutral	13.051	2.302	75	8.465	17.638	5.668	< .001
	Contrast 4 - Peri expi vs Neutral	0.056	2.302	75	-4.531	4.643	0.024	.981
	Contrast 5 - Straight Peri expi vs Neutral	9.034	2.302	75	4.448	13.621	3.924	< .001

## Sheet: Postures_Final_Evaluation
Final Evaluation - Comparison of postures with instructions vs neutral posture
Anova summary : effect of postures
		df		F	p
	Sacral slope	5	75	5.095	<.001
	Pelvic tilt	5	75	4.927	<.001
	Lumbar lordosis L1-L5	5	75	2.443	.042
	Thoracic kyphosis T4-T12	5	75	7.91	<.001
	Thoracic kyphosis T1-T12	5	75	9.855	<.001
Contrasts
					95% confidence interval
		Estimate	SE	df	lower bound	upper bound	t	p
Sacral slope	Contrast 1 - Straight vs Neutral	3.499	1.136	75.00	1.236	5.762	3.081	.003
	Contrast 2 - Straight expi vs Neutral	3.832	1.136	75.00	1.569	6.095	3.373	.002
	Contrast 3 - Straight peri vs Neutral	4.103	1.136	75.00	1.840	6.365	3.612	.002
	Contrast 4 - Peri expi vs Neutral	4.566	1.136	75.00	2.304	6.829	4.020	< .001
	Contrast 5 - Straight Peri expi vs Neutral	5.105	1.136	75.00	2.842	7.367	4.494	< .001
Pelvic tilt	Contrast 1 - Straight vs Neutral	1.828	0.912	75.00	0.010	3.645	2.003	.092
	Contrast 2 - Straight expi vs Neutral	1.853	0.912	75.00	0.035	3.670	2.031	.092
	Contrast 3 - Straight peri vs Neutral	2.769	0.912	75.00	0.952	4.587	3.035	.010
	Contrast 4 - Peri expi vs Neutral	3.706	0.912	75.00	1.888	5.523	4.062	< .001
	Contrast 5 - Straight Peri expi vs Neutral	3.833	0.912	75.00	2.015	5.650	4.201	< .001
Lumbar lordosis L1-L5	Contrast 1 - Straight vs Neutral	-5.191	1.787	75.00	-8.752	-1.631	-2.904	.024
	Contrast 2 - Straight expi vs Neutral	-5.040	1.787	75.00	-8.600	-1.479	-2.819	.025
	Contrast 3 - Straight peri vs Neutral	-4.125	1.787	75.00	-7.686	-0.564	-2.308	.048
	Contrast 4 - Peri expi vs Neutral	-3.019	1.787	75.00	-6.580	0.541	-1.689	.095
	Contrast 5 - Straight Peri expi vs Neutral	-4.779	1.787	75.00	-8.340	-1.219	-2.674	.028
Thoracic kyphosis T4-T12	Contrast 1 - Straight vs Neutral	10.644	2.344	75.00	5.974	15.315	4.540	< .001
	Contrast 2 - Straight expi vs Neutral	7.894	2.344	75.00	3.224	12.565	3.367	.003
	Contrast 3 - Straight peri vs Neutral	8.053	2.344	75.00	3.383	12.724	3.435	.003
	Contrast 4 - Peri expi vs Neutral	0.976	2.344	75.00	-3.695	5.646	0.416	.679
	Contrast 5 - Straight Peri expi vs Neutral	10.321	2.344	75.00	5.651	14.991	4.402	< .001
Thoracic kyphosis T1-T12	Contrast 1	12.007	2.494	75.00	7.038	16.976	4.814	< .001
	Contrast 2	10.295	2.494	75.00	5.326	15.264	4.127	< .001
	Contrast 3	11.304	2.494	75.00	6.334	16.273	4.532	< .001
	Contrast 4	1.749	2.494	75.00	-3.221	6.718	0.701	.485
	Contrast 5	12.245	2.494	75.00	7.276	17.214	4.909	< .001

## Sheet: Effect_Time
Comparison of postures between initial and final evaluations
Anova summary : effect of postures
		df		F	p
	Sacral slope	5	170	5.849	<.001
	Pelvic tilt	5	170	7.933	<.001
	Lumbar lordosis L1-L5	5	170	4.590	<.001
	Thoracic kyphosis T4-T12	5	170	16.458	<.001
	Thoracic kyphosis T1-T12	5	170	20.795	<.001
Anova summary : effect of time
		df		F	p
	Sacral slope	5	170	8.496	.004
	Pelvic tilt	5	170	6.328	.013
	Lumbar lordosis L1-L5	5	170	1.879	.172
	Thoracic kyphosis T4-T12	5	170	0.026	.871
	Thoracic kyphosis T1-T12	5	170	0.332	.565
Contrasts : Initial vs Final evaluations
					95% confidence interval
		Estimate	SE	df	lower bound	upper bound	t	p
Sacral slope	Contrast 1 - Neutral	1.319	0.452	170.0	0.426	2.212	2.915	.024
	Contrast 2 - Straight	1.319	0.452	170.0	0.426	2.212	2.915	.024
	Contrast 3 - Straight expi	1.319	0.452	170.0	0.426	2.212	2.915	.024
	Contrast 4 - Straight Peri	1.319	0.452	170.0	0.426	2.212	2.915	.024
	Contrast 5 - Peri expi	1.319	0.452	170.0	0.426	2.212	2.915	.024
	Contrast 6 - Straight peri expi	1.319	0.452	170.0	0.426	2.212	2.915	.024
Pelvic tilt	Contrast 1 - Neutral	0.942	0.375	170.0	0.203	1.682	2.516	.077
	Contrast 2 - Straight	0.942	0.375	170.0	0.203	1.682	2.516	.077
	Contrast 3 - Straight expi	0.942	0.375	170.0	0.203	1.682	2.516	.077
	Contrast 4 - Straight Peri	0.942	0.375	170.0	0.203	1.682	2.516	.077
	Contrast 5 - Peri expi	0.942	0.375	170.0	0.203	1.682	2.516	.077
	Contrast 6 - Straight peri expi	0.942	0.375	170.0	0.203	1.682	2.516	.077
Lumbar lordosis L1-L5	Contrast 1 - Neutral	0.970	0.708	170.0	-0.427	2.368	1.371	1.000
	Contrast 2 - Straight	0.970	0.708	170.0	-0.427	2.368	1.371	1.000
	Contrast 3 - Straight expi	0.970	0.708	170.0	-0.427	2.368	1.371	1.000
	Contrast 4 - Straight Peri	0.970	0.708	170.0	-0.427	2.368	1.371	1.000
	Contrast 5 - Peri expi	0.970	0.708	170.0	-0.427	2.368	1.371	1.000
	Contrast 6 - Straight peri expi	0.970	0.708	170.0	-0.427	2.368	1.371	1.000
Thoracic kyphosis T4-T12	Contrast 1 - Neutral	0.150	0.928	170.0	-1.681	1.982	0.162	1.000
	Contrast 2 - Straight	0.150	0.928	170.0	-1.681	1.982	0.162	1.000
	Contrast 3 - Straight expi	0.150	0.928	170.0	-1.681	1.982	0.162	1.000
	Contrast 4 - Straight Peri	0.150	0.928	170.0	-1.681	1.982	0.162	1.000
	Contrast 5 - Peri expi	0.150	0.928	170.0	-1.681	1.982	0.162	1.000
	Contrast 6 - Straight peri expi	0.150	0.928	170.0	-1.681	1.982	0.162	1.000
Thoracic kyphosis T1-T12	Contrast 1 - Neutral	0.596	1.034	170.0	-1.445	2.637	0.576	1.000
	Contrast 2 - Straight	0.596	1.034	170.0	-1.445	2.637	0.576	1.000
	Contrast 3 - Straight expi	0.596	1.034	170.0	-1.445	2.637	0.576	1.000
	Contrast 4 - Straight Peri	0.596	1.034	170.0	-1.445	2.637	0.576	1.000
	Contrast 5 - Peri expi	0.596	1.034	170.0	-1.445	2.637	0.576	1.000
	Contrast 6 - Straight peri expi	0.596	1.034	170.0	-1.445	2.637	0.576	1.000
